# Supplementary material for: Diagnostic value of microRNAs in asbestos exposure and malignant mesothelioma: systematic review and qualitative meta-analysis
Source: Oncotarget. 2016 Jun 1;7(36):58606–37. doi: 10.18632/oncotarget.9686 (PMC5295457; doi:10.18632/oncotarget.9686)
Supplement: Supplementary file 2 [file oncotarget-07-58606-s002.xlsx]

## Sheet: Supplementary Table 3
	Supplementary Table 1. Deregulated microRNAs in Malignant Mesothelioma and asbestos exposure evaluated by a traditional vote-counting method.
	Number of common comparison categories	miRNAs	MM vs normal tissues / benign proliferations		MM vs other cancers or different histotypes		MM blood samples vs blood healty samples		MM cells vs Normal cells
	MiRNAs deregulated in all comparison categories	miR-17-5p	1	[83]	3	[79], [82]	1	[88]	5	[81], [82]
		miR-20a / miR-20a-5p	5	[80]	3	[79]	1	[88]	5	[81], [82]
		miR-21 / miR-21-5p	5	[77]	3	[79], [82]	1	[88]	3	[82]
		miR-29c* / miR-29c-5p	1	[90]	3	[74], [79]	5	[90]	1	[74]
		miR-30c	1	[85]	3	[82]	1	[88]	5	[82]
		miR-92 / miR-92a / miR-92a-3p	3	[90]	3	[79]	5	[90]	5	[81]
			5	[80]			1	[88]
	MiRNAs deregulated in three comparison categories	miR-101/miR-101-3p	1	[78], [93]			1	[88]	1	[93]
							5	[91]
		miR-106b / miR-106b-5p			3	[79]	1	[88]	5	[81]
		miR-126 / miR-126-3p	1	[77], [85]	3	[79]	1	[85], [86]
		miR-143	1	[77]	3	[82]			5	[82]
		miR-15b / miR-15b-5p	1	[94]			1	[88]	1	[94]
		miR-16 / miR-16-5p	1	[90], [94]			1	[88]	1	[94]
		miR-192	1	[99]	1	[73]			1	[99]
		miR-193a-3p	5	[77]	5	[73]			1	[99]
			3	[77]
			1	[99]
		miR-195 / miR-195-5p	1	[94]			1	[88]	1	[94]
		miR-196b / miR-196b-5p	1	[90]			5	[90]	5	[81]
			5	[78]
		miR-205	3	[92]	1	[72]			1	[92]
		miR-221 / miR-221-3p	5	[83]	3	[74], [79], [82]			1	[82]
		miR-223	1	[98]			1	[91]	1	[98]
		miR-29a			3	[82]	5	[91]	3	[82]
		miR-30b	1	[77]			1	[88]	3	[82]
									5	[95]
		miR-31 / miR-31-5p	1	[97]	3	[82], [79]			1	[82], [84]
		miR-625-3p	5	[90]	3	[79]	5	[90]
	MiRNAs deregulated in two comparison categories	let-7a	5	[80]			1	[88]
		let-7c	1	[77]			1	[88]
		let-7d	5	[80]			1	[88]
		let-7i / let-7i-5p	5	[77]			1	[88]
		miR-106a / miR-106a-5p			3	[79], [82]			5	[81], [82]
		miR-141	1	[76]	1	[72], [73]
			3	[99]
		miR-144 / miR-144-3p	1	[75]			1	[88]
		miR-145 / miR-145-5p	1	[76], [77], [78]					1	[76]
		miR-152	5	[80]	5	[73]
		miR-15a-5p	1	[94]					1	[94]
		miR-182					1	[88]	5	[81]
		miR-18a / miR-18a-5p	5	[78]					5	[81], [82]
		miR-1914-3p	1	[90]			5	[90]
		miR-193b	1	[85]	5	[73]
			5	[80]
			3	[77]
		miR-194			1	[73]			2	[99]
		miR-19b / miR-19b-3p			3	[79]			5	[81]
		miR-200a	5	[75]	1	[73]
		miR-200b	5	[75]	1	[72], [73]
			1	[99]
		mir-200c	1	[76]	1	[72], [73]
			3	[99]
		miR-203	1	[71], [99]	1	[72]
		miR-20b					1	[88]	5	[81]
		miR-210 / miR-210-3p	5	[76], [77]	3	[74], [79]
		miR-214					5	[88]	1	[81]
		miR-215					1	[88]	1	[99]
		miR-22					5	[90]	1	[81]
		miR-222 / miR-222-3p			3	[79], [82]			1	[82]
		miR-23a / miR-23a-3p			3	[79]			5	[95]
		miR-24 / miR-24a-3p			3	[79]	1	[88]
		miR-25					1	[88]	5	[81]
							5	[91]
		miR-26a / miR-26a-5p	1	[93]					1	[93]
		miR-26a-2-3p	1	[90]			5	[90]
		miR-27a / miR-27a-3p			3	[79]			5	[95]
		miR-302b / miR-302b-3p	5	[78]			5	[88]
		miR-30e-5p			3	[79], [82]			5	[82]
		miR-323 / miR-323-3p	5	[75]			5	[88]
		miR-328	1	[77]					1	[81]
		miR-335 / miR-335-3p	1	[85]			5	[90], [91]
		miR-34a / miR-34a-5p	1	[101]					1	[101]
		miR-34b	1	[101]					1	[101]
			5	[75]
		miR-34c	1	[101]					1	[101]
		miR-429	1	[71]	1	[72], [73]
		miR-433					5	[91]
		miR-451 / miR-451a	1	[77]	3	[74]
		miR-483-5p	1	[75]			5	[90]
		miR-548c-3p	5	[76]			5	[90]
		miR-99a	1	[77]	3	[74]
	MiRNAs deregulated in only one comparison category	HS_130	1	[75]
		HS_29	1	[75]
		HS_35	1	[75]
		let-7 family							5	[82]
		let-7b					1	[88]
		let-7b*	5	[71]
		let-7e					1	[88]
		let-7e*	1	[71]
		let-7f					1	[88]
		let-7g / let-7g-5p	1	[77]
			5	[78]
		miR-1	1	[75]
		miR-103 / miR-103a-3p					1	[88], [89]
		miR-107					1	[88]
		miR-10b					5	[88]
		miR-1204							3	[96]
		miR-1205							3	[96]
		miR-1207-5p							3	[96]
		miR-1208							3	[96]
		miR-1228*	5	[71], [75]
		miR-1238	1	[75]
		miR-125a-5p	5	[80]
		miR-1273	1	[75]
		miR-1280	5	[76]
		miR-1287	1	[76]
		miR-1306	5	[76]
		miR-130a	1	[85]
		miR-130b*	5	[75]
		miR-133b	1	[75]
		miR-135b / miR-135b-5p	5	[75], [78]
		miR-142-5p					1	[88]
		miR-144* / miR-144-5p	1	[71], [77]
		miR-1469			3	[79]
		miR-146b							1	[81]
		miR-148a					1	[88]
		miR-149	5	[75]
		miR-150			3	[74]
		miR-155	5	[80]
		miR-155*	5	[75]
		miR-17-3p							5	[82]
		miR-181a-5p	1	[78]
		miR-181b	5	[76]
		miR-181c	1	[85]
		miR-181d	5	[76]
		miR-1826			3	[79]
		miR-186-3p					5	[90]
		miR-18a-3p	1	[78]
		miR-191					1	[91]
		miR-193a-5p	5	[76]
		miR-195* / miR-195-3p	5	[71]
		miR-199b-5p			3	[74]
		miR-200a*			1	[72]
		miR-204	1	[76]
		miR-206	5	[76]
			1	[75]
		miR-21*	5	[75]
		miR-212 / miR-212-3p	1	[78], [85]
			5	[75]
		miR-221*	5	[75]
		miR-22-5p	5	[77]
		miR-23b					1	[88]
		miR-26b					1	[88]
							5	[91]
		miR-296-5p	5	[77]
		miR-298			3	[79]
		miR-29b					1	[88]
		miR-29c					1	[88]
		miR-302aAS					5	[88]
		miR-302bAS					5	[88]
		miR-302d					5	[88]
		miR-30a							5	[95]
		miR-30b*	5	[71]
		miR-30d					1	[88]
		miR-30e-3p	5	[78]
		miR-32	1	[85]
		miR-32*	5	[71]
		miR-320	5	[80]
		miR-329					5	[88]
		miR-33							5	[81]
		miR-338-3p	1	[77]
		miR-339							5	[81]
		miR-340*	1	[71]
		miR-345	5	[71]
		miR-34a* / miR-34a-3p	1	[71]
			5	[78]
		miR-363					1	[88]
		miR-363*	1	[75]
		miR-365a	5	[77]
		miR-371					5	[88]
		miR-377					5	[88]
		miR-378	5	[77]
		miR-379*	5	[75]
		miR-409-3p	5	[75]
		miR-409-5p	5	[75]
		miR-424*	5	[76]
		miR-425	1	[77]
		miR-432	5	[76]
		miR-450b-5p	5	[75]
		miR-454-5p					5	[90]
		miR-483-3p	5	[71]
		miR-484	5	[80]
		miR-486-3p	1	[75]
		miR-486-5p	1	[76], [77]
		miR-497							1	[81]
		miR-500							1	[81]
		miR-501-3p	1	[78]
		miR-502							1	[81]
		miR-507					5	[88]
		miR-508-3p	5	[75]
		miR-509-3p	5	[75]
		miR-512-5p	1	[75]
		miR-514	5	[75]
		miR-516					5	[91]
		miR-517b-3p	1	[78]
		miR-518e	1	[75]
		miR-520a-3p					5	[90]
		miR-520g					5	[88]
		miR-525AS					5	[88]
		miR-539					5	[88]
		miR-544					5	[88]
		miR-549							1	[81]
		miR-551b	1	[75]
		miR-569	1	[75]
		miR-575					5	[90]
		miR-582-5p	1	[71]
		miR-584	5	[71]
		miR-591	1	[75]
		miR-595	5	[71], [76]
		miR-596	1	[78]
		miR-615-3p	5	[71]
		miR-622	5	[78]
		miR-627	1	[78]
		miR-629*	5	[75]
		miR-652	1	[77]
		miR-662			3	[79]
		miR-671-3p	1	[78]
		miR-7 / miR-7-5p							5	[81]
		miR-7-1* / miR-7-1-3p	1	[71]
		miR-744	5	[80]
		miR-766-3p	1	[78]
		miR-767-3p					5	[90]
		miR-885-3p	5	[71]
		miR-9	1	[71]
		miR-92a-1							5	[81]
		miR-92a-2							5	[81]
		miR-934	5	[71]
		miR-93-5p			3	[79]
		miR-938	1	[75]
		miR-96	5	[76]
	Note: deregulated miRs extracted from relevant papers and classified based on four comparison categories: a) MM tissue vs. normal or non-cancer tissue; b) MM tissue vs. other cancer tissues; c) MM blood samples vs. normal blood samples; and d) MM cell lines vs. normal cell lines. MiRs are reported as being up-regulated, down-regulated or deregulated based on the relevant studies.
	↑: up-regulated, ↓: down-regulated, →: deregulated miRs. For the latter clear expression information is not provided in the corresponding article, or they have been found to be deregulated in different MM histotypes. Numbers to the right of each arrow are the references numbered according to the reference list. The new nomenclature is reported where the old miR name could be ambiguous.
